# Supplementary material for: Fluoride Regulate Osteoblastic Transforming Growth Factor-β1 Signaling by Mediating Recycling of the Type I Receptor ALK5
Source: PLoS One. 2017 Jan 26;12(1):e0170674. doi: 10.1371/journal.pone.0170674 (PMC5268439; doi:10.1371/journal.pone.0170674)
Supplement: S1 File — (XLSX) [file pone.0170674.s001.xlsx]

## Sheet: Sheet1
Fig 1
control	10mgF-/kg.bw	20mgF-/kg.bw	SB431542+control	SB431542+10mgF-/kg.bw	SB431542+20mgF-/kg.bw
0.184	0.199	0.164	0.201	0.183	0.185
0.2	0.211	0.183	0.224	0.211	0.194
0.216	0.223	0.202	0.247	0.239	0.203
Fig 2
ALK5（bone）
control	control	10mgF-/kg.bw	10mgF-/kg.bw	20mgF-/kg.bw	20mgF-/kg.bw	SB431542	SB431542	SB431542+10mgF-/kg.bw	SB431542+10mgF-/kg.bw	SB431542+20mgF-/kg.bw	SB431542+20mgF-/kg.bw
1.15016	0.638643	0.764843	0.213861	0.588235	0.174368	0.491584	0.368912	0.543376	0.311652	0.243104	0.166716
RANKL（bone）
control	control	10mgF-/kg.bw	10mgF-/kg.bw	20mgF-/kg.bw	20mgF-/kg.bw	SB431542	SB431542	SB431542+10mgF-/kg.bw	SB431542+10mgF-/kg.bw	SB431542+20mgF-/kg.bw	SB431542+20mgF-/kg.bw
1.09074	0.47646	14.7179	13.9307	19.9268	5.56163	1.75841	1.59107	0.46378	0.335386	0.21425	0.179274
Runx2（bone）
control	control	10mgF-/kg.bw	10mgF-/kg.bw	20mgF-/kg.bw	20mgF-/kg.bw	SB431542	SB431542	SB431542+10mgF-/kg.bw	SB431542+10mgF-/kg.bw	SB431542+20mgF-/kg.bw	SB431542+20mgF-/kg.bw
1.20165	0.758791	1.50903	0.0975552	0.473721	0.275848	0.994284	0.675759	0.386805	0.284315	0.318582	0.261888
Samd3（bone）
control	control	10mgF-/kg.bw	10mgF-/kg.bw	20mgF-/kg.bw	20mgF-/kg.bw	SB431542	SB431542	SB431542+10mgF-/kg.bw	SB431542+10mgF-/kg.bw	SB431542+20mgF-/kg.bw	SB431542+20mgF-/kg.bw
1.03961	0.286973	1.55936	0.590009	2.20438	0.858355	0.400271	0.34229	0.299089	0.481387	0.006513	0.0051855
fig 3
MSC 4days
control	1mgF-/l	4mgF-/l	16mgF-/l	SB431542+control	SB431542+1mgF-/l	SB431542+4mgF-/l	SB431542+16mgF-/l
1.07243	1.722	1.306	1.056	0.991141	1.35696	1.02866	0.723502
1.08807	1.634	1.256	0.675	1.00365	1.36634	1.18499	0.794164
1.11621	1.903	1.334	0.981	1.00365	1.24127	1.0568	0.418968
1.16936	1.616	0.608	0.806	1.01615	1.31631	0.903596	0.581553
1.10683	1.534	1.19	1.122	1.05367	1.05367	0.862949	0.747264
0.447108	1.409	1.241	0.778	1.13184	1.19125	1.07243	0.497134
MSC 7days
control	1mgF-/l	4mgF-/l	16mgF-/l	SB431542+control	SB431542+1mgF-/l	SB431542+4mgF-/l	SB431542+16mgF-/l
1.27294	1.95413	1.68578	0.37844	1.07683	1.44943	1.24541	0.368119
1.13876	1.41399	1.38647	0.519495	0.870413	1.27294	1.03555	0.392202
0.877294	1.91628	1.4484	0.550459	1.20069	1.64105	1.13532	0.502294
0.966743	1.59977	1.38647	0.526376	0.84633	1.3555	1.03899	0.419725
0.897936	1.76491	1.81995	0.395642	0.84289	1.52752	0.980505	0.395642
0.84633	1.94037	1.61697	0.409404	0.74656	1.4656	1.08716	0.457569
fig 5
ALK5（cell）
Control	Control	1 mgF-/L	1 mgF-/L	4 mgF-/L	4 mgF-/L	16 mgF-/L	16 mgF-/L	SB431542	SB431542	SB431542+1 mgF-/L	SB431542+1 mgF-/L	SB431542+4 mgF-/L	SB431542+4 mgF-/L	Sb431542+16 mgF-/L	Sb431542+16 mgF-/L
1.01677	0.193032	1.66882	2.30219	0.40764	0.223864	0.13045	0.020144	0.28675	0.122956	0.33596	0.240705	0.11016	0.018511	0.32732	0.104063
Runx2(cell)
Control	Control	1 mgF-/L	1 mgF-/L	4 mgF-/L	4 mgF-/L	16 mgF-/L	16 mgF-/L	SB431542	SB431542	SB431542+1 mgF-/L	SB431542+1 mgF-/L	SB431542+4 mgF-/L	SB431542+4 mgF-/L	Sb431542+16 mgF-/L	Sb431542+16 mgF-/L
1.01993	0.213749	1.31237	0.604105	2.1952	0.762044	0.3889	0.051767	0.20483	0.02601	0.42871	0.114246	0.26682	0.041564	0.44983	0.174723
Smad3(cell)
Control	Control	1 mgF-/L	1 mgF-/L	4 mgF-/L	4 mgF-/L	16 mgF-/L	16 mgF-/L	SB431542	SB431542	SB431542+1 mgF-/L	SB431542+1 mgF-/L	SB431542+4 mgF-/L	SB431542+4 mgF-/L	Sb431542+16 mgF-/L	Sb431542+16 mgF-/L
1.00388	0.095243	0.68403	0.708201	0.26502	0.135969	0.2369	0.012717	0.35787	0.149273	0.61433	0.302425	0.16709	0.061198	1.07003	0.611994
fig 6 OCN
control	1mgF-/L	4mgF-/L	16mgF-/L	SB431542+control	SB431542+1mgF-/L	SB431542+4mgF-/L	SB431542+16mgF-/L
0.20631	0.30986	0.37899	0.17865	0.17678	0.20157	0.25562	0.13634
0.21483	0.41689	0.45158	0.15567	0.14879	0.24456	0.33726	0.09457
0.22463	0.36597	0.38715	0.16457	0.16688	0.26534	0.31567	0.09348
fig 7
psmad3
Control	Control	1 mgF-/L	1 mgF-/L	4 mgF-/L	4 mgF-/L	16 mgF-/L	16 mgF-/L	SB431542	SB431542	SB431542+1 mgF-/L	SB431542+1 mgF-/L	SB431542+4 mgF-/L	SB431542+4 mgF-/L	SB431542+16 mgF-/L	SB431542+16 mgF-/L
0.168461	0.00903706	0.185045	0.0171886	0.13643	0.0110613	0.160097	0.0250922	0.0901998	0.0101398	0.0453848	0.00142707	0.0645645	0.00614919	0.046601	0.0066189
smad3
Control	Control	1 mgF-/L	1 mgF-/L	4 mgF-/L	4 mgF-/L	16 mgF-/L	16 mgF-/L	SB431542	SB431542	SB431542+1 mgF-/L	SB431542+1 mgF-/L	SB431542+4 mgF-/L	SB431542+4 mgF-/L	SB431542+16 mgF-/L	SB431542+16 mgF-/L
0.508747	0.0572834	0.57178	0.0610375	0.45543	0.0142182	0.328787	0.0266858	0.623523	0.0453212	0.388483	0.0571434	0.350973	0.0381103	0.580883	0.0922454
